# Supplementary material for: Experience-dependent resonance in amygdalo-cortical circuits supports fear memory retrieval following extinction
Source: Nat Commun. 2020 Aug 31;11:4358. doi: 10.1038/s41467-020-18199-w (PMC7459312; doi:10.1038/s41467-020-18199-w)
Supplement: Supplementary file 3 — Source Data [file 41467_2020_18199_MOESM3_ESM.xlsx]

## Sheet: 1c
fig 1c																fig 1c inset
Frequency (Hz)	Freeze							Non-freeze								Freeze	Non-freeze
2	263.743	332.463	384.694	445.915	590.204	444.439	355.062	748.41	335.692	307.627	269.097	665.095	525.337	853.02		1.67158	0.893586
2.25	356.873	339.195	354.824	449.397	719.733	422.534	434.251	716.459	295.559	264.155	266.239	663.711	447.967	669.728		1.2526	0.475187
2.5	442.07	338.11	346.645	441.099	806.704	390.915	541.334	635.848	257.342	224.989	246.467	620.554	400.74	499.68		1.87871	0.631205
2.75	475.899	323.04	354.333	427.448	853.876	343.219	618.856	509.636	212.238	196.767	213.317	535.543	361.616	412.517		1.21138	0.669899
3	458.175	302.501	364.794	404.787	887.01	297.405	616.651	400.224	172.002	175.82	176.952	451.008	317.995	386.56		1.9356	0.830811
3.25	416.732	286.927	369.078	374.026	900.638	273.258	544.832	342.071	147.582	158.061	151.655	396.709	277.994	359.605		1.16894	0.907099
3.5	379.063	274.939	359.184	342.281	865.08	268.705	450.058	308.016	132.861	146.604	142.252	372.709	244.743	311.754		1.91476	0.841954
3.75	354.909	262.554	338.382	309.956	774.798	259.89	373.485	265.528	120.165	141.948	140.092	350.624	215.309	261.032
4	336.26	252.385	317.525	275.915	659.258	236.368	328.413	213.696	110.624	139.803	134.075	313.083	192.174	222.225
4.25	315.018	244.85	295.898	246.818	546.86	209.769	302.526	166.324	105.719	136.39	122.19	272.663	175.366	193.81
4.5	291.531	238.834	265.157	231.072	450.614	189.771	279.59	132.585	101.733	129.529	112.275	243.017	161.496	170.324
4.75	268.866	235.765	227.216	227.302	377.757	176.713	253.801	112.936	94.7788	119.94	109.942	222.532	149.753	152.919
5	244.267	231.729	194.393	223.544	327.9	165.859	233.167	102.509	87.212	111.287	109.795	202.363	139.475	144.447
5.25	214.99	221.137	173.62	214.925	294.756	151.491	224.395	97.5045	83.3272	105.859	105.893	182.697	128.6	138.914
5.5	188.619	205.959	159.529	208.869	274.922	135.255	216.066	95.4816	82.1095	102.322	101.806	171.095	119.831	129.784
5.75	172.619	192.321	144.585	204.037	261.196	124.303	200.834	92.554	80.2799	98.6369	99.2486	167.892	116.512	119.875
6	163.331	183.09	129.482	195.411	245.536	119.066	188.322	88.0633	78.4155	95.1983	93.1053	169.241	112.352	113.87
6.25	156.323	174.657	120.889	191.462	233.352	114.562	179.28	85.5539	79.3422	93.8275	84.6939	169.076	101.252	113.345
6.5	152.297	165.2	118.16	194.807	232.515	108.207	163.794	85.0193	82.5533	94.2596	81.2513	160.013	89.2239	117.29
6.75	150.866	159.45	113.558	194.285	236.092	100.217	143.255	83.8803	84.6527	95.9932	82.2759	142.659	83.947	119.528
7	148.472	157.299	105.784	186.577	232.569	95.3195	128.535	83.9179	85.0275	102.717	81.8293	128.254	84.6965	116.414
7.25	141.531	152.191	98.1928	174.278	220.15	95.9906	121.967	85.6265	86.7842	117.844	80.729	126.224	85.5195	115.238
7.5	130.652	141.248	91.1954	156.365	202.94	97.9325	116.377	87.4581	93.4361	137.027	85.022	134.287	83.512	120.498
7.75	120.03	127.123	84.3547	137.296	183.292	97.5269	107.748	94.2417	105.266	152.543	94.9624	143.585	82.1898	127.124
8	111.391	114.745	77.7752	125.228	163.932	94.9258	97.2735	107.826	119.464	161.584	106.497	147.985	84.6338	134.604
8.25	102.814	107.067	71.2267	119.017	147.615	93.149	86.1964	118.941	132.58	163.759	117.826	149.879	90.4651	145.357
8.5	93.1134	100.847	65.5927	111.496	134.495	95.7318	75.5712	122.245	142.664	157.88	126.548	159.413	99.7761	155.74
8.75	83.3162	92.0627	62.1843	100.74	122.863	100.662	66.7384	124.817	153.055	144.283	130.961	180.568	111.184	160.192
9	74.8829	82.9878	60.0584	89.7632	110.578	99.8102	61.2316	133.015	162.84	126.212	133.094	200.758	119.74	156.116
9.25	68.3405	76.9057	57.6129	80.8761	98.9711	92.5599	59.2386	142.445	161.753	108.959	132.434	210.687	123.612	149.277
9.5	62.8532	72.5312	54.8212	75.9246	93.0012	88.3356	58.2267	143.349	150.953	96.5661	124.076	214.328	125.786	147.105
9.75	57.4058	67.7874	52.0385	74.7064	91.6761	88.1003	56.1213	132.335	144.264	88.3267	108.291	211.688	126.613	145.598
10	51.7189	62.1091	49.1864	73.5858	87.697	83.918	53.9297	117.907	142.115	81.678	93.701	198.659	123.365	138.077
10.25	46.232	56.4833	46.6676	69.8834	79.4858	75.8329	52.1034	109.717	133.139	75.3048	85.4562	180.641	117.944	126.259
10.5	42.4746	53.1992	44.8648	64.7318	74.0677	68.8435	49.0368	106.304	116.506	68.7365	79.0741	166.743	113.037	113.917
10.75	41.3537	51.9146	42.8215	60.1831	74.7487	63.4584	44.0939	101.046	101.851	62.8723	70.9348	158.018	106.581	102.185
11	40.8905	49.706	40.0739	56.728	74.3929	59.3279	39.1183	91.4294	93.1001	58.1336	62.9074	149.597	97.657	92.6801
11.25	39.1373	46.0038	37.7083	53.6213	68.7457	56.2522	36.9277	78.3838	86.1162	53.6813	56.2524	139.369	87.278	86.191
11.5	37.5104	42.8248	35.911	50.1593	65.2913	52.281	38.3044	65.832	78.0437	51.085	51.0205	128.717	74.4526	78.7326
11.75	36.8301	41.3283	34.0621	46.5152	68.4626	47.8347	40.3066	58.6033	69.9767	51.3665	47.3621	118.061	60.8528	67.9552
12	35.5347	40.3211	32.489	43.2976	70.4692	45.2201	39.7345	56.2122	62.2689	51.0803	44.6104	108.922	51.5941	58.7452

## Sheet: 1e
fig 1e
	Freeze	Non-freeze
4Hz	25	4
8Hz	7	22
both	22	10
neither	52	70

## Sheet: 1f
Frequency (Hz)	Freeze 4Hz																									Non-freeze 8Hz
1	0.0111243	0.0161881	0.0434404	0.0140335	0.000492199	0.00964195	0.000181323	0.00176644	0.000845176	0.000643936	-0.00651107	0.00172819	0.00281901	0.00304032	-0.000540195	0.00786178	0.00516622	0.0132725	0.0399891	-0.00112752	0.00187347	0.0193783	0.0104408	0.0163855	8.27e-05	0.0124896	0.00836766	0.00249153	-0.00123463	0.000304534	0.0012271	0.00356324	0.000194805	-0.000180902	-0.00131996	0.00154237	0.000634262	0.000224046	0.00125734	-0.000256526	0.000184653	0.000169498	0.00177816	-0.000320783	0.0238237	-0.0015688	-0.00210708
1.5	0.0134699	0.0324753	0.00910738	0.0454304	0.0345072	0.0133318	-0.000387675	0.00372818	-0.00034991	0.00536581	0.00778531	0.000920997	0.00249447	-0.000735827	-0.000479821	0.0142874	0.0122414	0.00590696	0.0325747	-0.00111523	0.00105594	0.0145161	0.00379374	0.0274786	0.00339881	0.00407654	-0.00227154	0.000741017	-0.00311524	-0.0001528	-0.000163649	0.00365919	0.00199007	-0.000307688	0.00299801	0.000231525	-0.000611539	0.000139278	0.00552289	-5.34e-05	4.96e-05	0.000365876	0.00456292	-0.000439678	0.0187579	-0.00138724	0.0116285
2	0.0280653	0.0319617	0.00859472	0.0714586	0.0471502	0.00543387	0.00189013	0.0215183	0.00127462	0.00347488	0.002145	0.00367199	0.00525503	-0.000271324	-0.000493448	0.0101762	0.0087331	0.0171591	0.0206609	0.000378771	0.00724184	0.0364226	0.00222589	0.0228933	0.0046869	-0.000550438	0.000108133	-0.000367525	-0.00288989	8.86e-05	-3.33e-05	0.0100632	-0.00040905	0.000110246	-0.000787722	0.00474425	0.00013117	0.000839122	0.000726239	0.000427038	1.22e-05	-6.96e-05	0.00156317	0.00106107	0.00123684	0.00194695	0.000682186
2.5	0.0336405	0.0167902	0.0208364	0.0361102	0.0372798	0.0387878	0.00341843	0.0184122	0.000861481	0.00619431	0.00587449	0.00989971	0.0423195	0.0171098	0.00210977	0.0173041	0.0083443	0.00706662	0.0105748	0.0110778	0.00421362	0.0390339	0.0166254	0.0355976	0.00738188	0.00187448	0.00082053	-0.000277483	0.00750715	-3.45e-05	0.00290462	0.00408322	0.00167	0.000299803	-0.00128146	0.00358975	2.86e-05	0.000363785	-0.00090084	0.0004453	-3.68e-05	-0.000169537	-0.000540611	0.00182515	0.00882892	0.0041113	-0.00494764
3	0.0286696	0.00844901	0.0234907	0.0436166	0.0133813	0.0421447	0.00798841	0.0106552	0.00608498	0.00679392	0.00383021	0.0118366	0.048994	0.0144072	0.00449252	0.0188841	0.00351486	0.0137142	0.025446	0.0105064	0.00241736	0.0183325	0.0196288	0.0299111	0.00958178	0.00133178	-0.000372425	-0.000404265	0.0006861	-0.000156222	0.000950068	-0.00081128	0.00171495	-0.000105029	-0.0011769	0.00163443	0.000428706	0.000300585	-0.000865438	0.000116206	-7.38e-05	-0.00041236	-0.000788666	0.00275024	0.0141807	0.00429884	7.58e-05
3.5	0.0175319	0.0161387	0.0061096	0.0302554	0.0117401	0.0188048	0.0102111	0.00727787	0.00583407	0.00295338	0.0995656	0.011427	0.0233143	0.012007	0.00488569	0.00618292	0.00159293	0.0141633	0.0195037	0.00406414	0.000912077	0.00759665	0.00597358	0.0166817	0.00832065	-0.000623363	-0.00222505	-0.00038214	-0.000651399	-0.00012076	-0.000454145	0.00744485	-0.000154079	-0.000205014	0.000299192	2.21e-05	0.00110822	0.00013667	0.000277141	-0.000169788	-9.62e-05	-0.000338055	-0.00049976	0.00089598	0.0600689	-1.99e-05	-0.00422461
4	0.0113399	0.0197327	-0.000567386	0.010359	0.00791538	-0.00289631	0.0103879	0.0024694	0.00301993	0.000223851	0.0619687	0.00630365	0.00485738	0.0175646	0.00454017	0.000352677	0.000994506	0.0170766	0.0110254	0.00261987	-0.000178133	0.00345051	0.00695347	-0.000906036	0.00485634	0.000216988	-0.000640371	-0.000362635	0.00239709	0.000444195	-0.000285392	0.00520066	-3.47e-05	-0.000153407	-4.82e-07	-0.000456248	0.000464663	-0.000176473	0.00234044	-0.000262066	-3.8e-05	-0.000327515	-0.000606108	-0.000520475	0.0459099	0.00137661	0.000427758
4.5	0.0131255	0.0167804	-0.00246767	0.00726991	0.0200438	-0.00386409	0.0141753	8.17e-05	0.00259891	-0.000387413	0.0104449	0.00384317	0.000864599	0.0184565	0.00375212	-0.000840077	0.00179906	0.0246707	0.00204568	0.00718871	0.000236	0.00601254	0.00963106	-0.00377275	0.0040256	0.000511038	-0.000500131	5.45e-05	-0.00391001	0.000984958	-0.000324193	0.00600045	-7.04e-05	-0.000104601	0.000849694	-4.08e-05	0.00024565	-0.000277345	0.00381353	-0.000123517	-5.02e-05	5.61e-06	0.00136434	0.0003227	0.043532	0.00450379	0.00664508
5	0.0164073	0.0129194	-0.00117629	-0.000851897	0.0380109	0.0225658	0.0140896	-0.000162347	0.000526463	0.000530768	0.00453222	0.00134044	-0.000364221	0.0201114	0.00108424	-0.00213099	0.00218885	0.0337049	-0.0014879	0.00758295	0.00167276	0.00928272	0.0131852	0.00158408	0.00302424	0.000461921	0.000461399	-8.19e-05	-0.00105066	0.000748149	0.000159255	0.00744483	-0.000517938	-0.000233666	-0.000770521	0.000704769	-0.000489627	-0.000320565	0.0033202	-3.13e-06	-3.12e-05	0.000660342	0.000370561	-0.000352324	0.022731	0.00359466	0.0065847
5.5	0.00816456	0.00840322	0.00515933	0.00486521	0.025254	0.0289247	0.00974041	0.000216828	-0.000406946	0.00110878	0.00763447	0.000537199	-0.000316134	0.0135898	0.00155721	-0.00326433	0.0017572	0.0227137	-0.00264412	0.00319936	0.00229022	0.00778892	0.00571959	0.00840095	0.00264929	-0.000476947	0.0046679	-0.000131554	0.00316176	0.000561156	0.000829208	0.00632057	-0.000155222	-0.000286287	0.000146537	0.00208602	-0.000509321	-0.000336093	0.00340041	-0.000206388	-7.01e-05	0.00126885	-0.00117069	-0.00108787	0.00799046	-0.00133935	0.00826331
6	0.00758672	0.00421214	0.0085807	0.00506956	0.00816766	0.0191322	0.00408412	-0.000112028	-0.000445816	0.000184226	0.00254633	0.00020407	0.000502789	0.00943038	0.00112461	-0.00281799	0.000643013	0.0111363	-0.00106915	0.00387486	0.0018124	0.00836498	0.00558687	0.00194501	0.0022441	-0.000876427	0.00354455	0.00013282	0.00445771	0.000103149	0.00106508	0.00708532	0.00115475	-7.29e-05	0.000757091	0.00204457	-0.000166458	-8.35e-05	0.00402035	-0.000175662	-6.37e-05	0.00182306	-6.2e-06	-0.000981283	-0.00270046	-0.00174142	0.00399159
6.5	0.00492585	0.000236091	0.00442477	0.0077983	0.000938998	0.00923476	0.00326006	-0.000222574	-0.000428739	0.0003809	0.0142474	0.000606491	0.000864794	0.00290852	0.0011908	-0.00382079	-3.07e-05	0.00490604	0.00268695	0.00529611	0.00106879	0.00712596	0.00406716	-0.00134428	0.00128898	-0.000666834	-0.00205148	0.000583735	0.00981639	-9.44e-05	0.00205297	0.000800558	0.00161246	0.000349652	0.00197137	0.00146106	2.6e-06	0.000297425	0.00329833	0.000273281	9.07e-05	0.00304197	0.00374278	-0.000626827	-0.0031072	0.000795006	0.00382821
7	0.00313659	-0.000619556	-0.00219728	-0.00169384	-0.000214166	0.00048812	0.00228341	-0.000312993	-9.29e-05	0.00063773	0.0201298	-0.000133286	0.00191578	-0.000225986	0.00135661	-0.00360885	-0.000350208	0.00131119	0.00326618	0.00499199	0.00115523	0.00388088	0.00481662	0.000236733	0.000303502	-0.000787283	-0.00160069	0.000442075	0.00878068	0.000237156	0.0023071	-0.00101917	0.00360792	0.000827731	0.00470861	5.71e-05	0.000202799	0.00115482	0.00525499	0.000766589	0.000218135	0.00267359	0.0102174	0.000162701	0.0167283	0.0070371	0.00106595
7.5	0.00277774	-0.00122066	-0.000902087	-0.00347637	-0.000478171	-0.00491131	0.00220293	-0.000514562	-0.000279876	0.000692968	0.014703	-0.000792854	0.00183095	-0.00125462	0.00116195	-0.000684674	-0.000424026	0.00159617	0.00539464	0.00201358	0.00127517	-0.00167973	0.00274802	0.00550943	-0.000245794	0.000977429	-0.00121695	0.000631383	0.00825055	0.000940899	0.00190718	-0.00144195	0.00319278	0.00206544	0.00750621	-0.000316466	0.00137181	0.00193047	0.00727936	0.000895133	0.00026609	0.00350547	0.0189113	0.00146665	0.0322137	0.0076734	0.00368238
8	0.000613652	-0.00181231	0.00366884	-0.00212895	0.000649349	-0.00382567	0.00148333	-0.000384368	0.000245712	0.000753646	0.0120339	-0.000811016	0.00159545	-0.00163087	0.000283767	0.00180647	-0.000302513	0.00272533	0.00519692	0.000389671	0.000666731	-0.00110941	0.00326705	0.0139247	-0.000360483	0.00236976	-0.00136325	0.00226151	0.0143515	0.00160759	0.00148676	0.00027036	0.00204747	0.0032497	0.00860701	0.000231067	0.00237716	0.00317614	0.0079243	0.000612861	0.000337511	0.00258857	0.021195	0.00375337	0.0302667	0.0115165	0.000342219
8.5	-0.000574473	-0.000919811	0.00598269	0.00170294	0.00305839	-0.00388519	0.000780936	-4.22e-05	0.000130664	0.00048885	0.0162823	-0.00112888	0.00119492	-0.0013827	0.000251799	0.00275142	-0.000369547	0.00223682	0.00227754	-0.000367622	0.00126052	0.00162776	0.00235969	0.0147616	-0.000328714	0.00344539	0.00131184	0.00214142	0.0274895	0.00239359	0.00126959	0.00413762	0.00118908	0.00355999	0.0114898	0.000800032	0.00222811	0.00396217	0.00536114	0.000191444	0.000378385	0.00197299	0.0228558	0.005507	0.0522522	0.0105952	-0.000336971
9	-0.000921789	-0.00119103	0.0105717	0.0108951	0.00602311	-0.00165896	0.000626937	0.000280085	0.000340052	0.00113218	0.00980902	-0.00106189	0.000567099	-0.000744284	0.000229768	0.0016372	-0.000171448	0.00211081	-7.22e-06	-3.02e-05	0.0010758	0.00582726	0.000470918	0.0116625	-0.00017866	0.00455984	0.00320695	0.00275306	0.0329279	0.00256957	0.00180241	0.0106944	0.000483636	0.00282224	0.0077241	0.00152242	0.00251441	0.0028996	0.00172061	-0.000105864	0.00039408	0.00169712	0.0229016	0.00461049	0.0644222	0.00961874	0.00157066
9.5	-0.000269	-2.22e-05	0.014419	0.0114915	0.00566288	-0.00235525	0.000658914	0.000229623	0.000997141	0.00194195	-0.000773838	-0.000867081	4.62e-05	-0.000832407	0.000578187	-0.000937573	1.07e-05	0.00323431	-0.000970443	-0.000925104	0.00105894	0.00371804	-0.000645963	0.0126658	0.000129665	0.00301	0.00406	0.00260202	0.0221306	0.00244517	0.0020386	0.0129797	2.58e-05	0.00224901	0.00473531	0.00206715	0.00293956	0.00266266	0.00113998	-0.000207157	0.000345518	0.00111026	0.0181911	0.0033433	0.0603771	0.00662132	0.00365517
10	0.00174974	0.0015676	0.0130214	0.00879823	0.00494801	-0.00358081	0.0012069	0.000481324	0.00102785	0.00146984	-0.00770393	-1.4e-05	-8.5e-05	-0.00162208	0.000431938	-0.00256405	-9.28e-05	0.00247013	0.000245559	-0.00143447	0.00102353	0.000936922	-0.00132062	0.0112117	0.000377939	0.00307912	0.00644302	0.00229705	0.0123783	0.00246131	0.00158809	0.010613	-0.000251462	0.00209845	0.00305004	0.00244254	0.00208677	0.00235076	-8.34e-05	-0.000169032	0.000307741	0.00067699	0.0173599	0.00243071	0.0407879	0.00708481	0.00532069
10.5	0.00352666	0.00442948	0.00614204	0.00807858	0.00201531	-0.00130621	0.000560783	0.000674683	0.000929832	0.00101695	-0.00991623	0.0010838	-0.000290738	-0.00168107	0.000170142	-0.00308611	-0.00022864	0.00238153	0.0033151	-0.00126242	0.00100511	0.000821905	-0.00365939	0.00385276	0.000571088	0.0021861	0.00815261	0.00230422	0.00554506	0.00243113	0.000893097	0.00846751	-0.000366653	0.00213507	0.00291383	0.00270612	0.00265818	0.00183913	-0.000318469	-0.000209705	0.000500171	0.000468822	0.0164884	0.00199556	0.0378038	0.00732915	0.0146237
11	0.00603274	0.00724195	0.00324762	0.00905833	0.00194687	0.000714214	0.00047383	0.000552126	0.00130902	0.00177009	-0.0111709	0.00130465	-0.000342588	-0.00156961	-0.000195695	-0.00321578	-0.000210525	0.00378911	0.00494826	-0.000691265	0.000285329	7.61e-05	-0.00422446	-0.000626595	0.00085498	0.00231532	0.00844148	0.00214187	0.00189687	0.00262804	0.000356984	0.00713129	-0.000370118	0.00267463	0.000887696	0.00221224	0.00282617	0.00126472	-0.000575151	-0.000134449	0.000548477	0.000246405	0.0111776	0.000661452	0.0244605	0.00779921	0.0167589
11.5	0.00255321	0.0062048	0.00360647	0.00387857	0.000323421	0.000846174	0.000104253	0.000374884	0.00171319	0.00198327	-0.00997287	0.00123227	0.000270783	-0.00103512	-0.000298419	-0.00288019	0.000218859	0.00247102	0.00386692	-0.000913955	3.59e-05	-0.000975007	-0.00413771	-0.000915306	0.00091213	0.00170686	0.00741727	0.00213661	0.00165849	0.00245793	-0.000107282	0.00498466	-0.00039702	0.00250508	-0.000465949	0.00163326	0.00292314	0.000680694	-0.000912533	-0.000118029	0.000547675	7.66e-06	0.00704943	0.000579233	0.0141908	0.00542395	0.0212676
12	0.0025663	0.00815543	0.0015575	-0.000614835	0.000652307	0.000982186	0.000258334	0.000851968	0.00155423	0.00213972	-0.00963624	0.000600224	0.00143788	-0.000477971	-0.000241256	-0.00247583	0.00035148	0.00176251	0.000840124	-0.000657349	-8.14e-05	-0.00153729	-0.00401017	-0.00139024	0.00119456	0.00117268	0.00462957	0.00204053	0.000633009	0.00207163	-0.000302224	0.00405321	-0.000324875	0.00156723	-0.00072616	0.00158828	0.00237018	0.00080683	-0.00111863	-7.49e-05	0.00046939	-0.000168108	0.00494321	2.73e-05	0.00757653	0.00316869	0.0260998

## Sheet: 1g
fig 1g
	Freeze vs non-freeze
4Hz exclusive	13
8Hz exclusive	7
switches	5
other	38

## Sheet: 2e
Fig 2e	No Stim																												8Hz Stim
Fear	65	80	73	100	70	85	100	100	100	100	100	87.8	100	64.2	57.7	55	74.1	65.4	59.6	78.4	56.1	48.7	75.9	25.9	37	74.8			50	63	73	90	58	96	88	100	100	100	100	59	100	61.5	74.4	38.8	89.9	49.2	42.5	92.5	69
Fear + Ext	58	47.5	28	41	22	10	11	7	21	45	27	36.9	0	19.1	37.4	4	16.6	14.9	10	42	25.3	8	11	12.3	35.7	27.6			50.5	6	21.3	8	18	3	0	0	6	33	36	23.1	2.2	14.9	14.1	2.7	12.8	6.7	0	28.8	24.7
No Memory	0	16	13	31	18	34	5	15	8	0	7	0	0	0	0	2	0	0	0	0	11	1.5	0	0	1.4	0			0	28	2	63	10	0	8	33	3	0	11	3.6	0	0	0	2.2	0	0	0	0	7
[truncated: 31 more columns]

## Sheet: 3b
fig 3b (left)			fig 3b (right)
time to pulse onset (s)	spike rate		phase of sine stim	4hz stim	8hz stim
-0.05	6.50759		-355.5	46	58
-0.049	6.50759		-346.5	39.3333	44.6667
-0.048	5.42299		-337.5	37.3333	44
-0.047	7.59219		-328.5	45.3333	47.3333
-0.046	6.50759		-319.5	43.3333	48
-0.045	3.2538		-310.5	38	45.3333
-0.044	7.59219		-301.5	41.3333	36.6667
-0.043	8.67679		-292.5	28.6667	41.3333
-0.042	3.2538		-283.5	44.6667	35.3333
-0.041	7.59219		-274.5	24	34
-0.04	7.59219		-265.5	38	21.3333
-0.039	11.9306		-256.5	21.3333	34.6667
-0.038	3.2538		-247.5	14	26.6667
-0.037	5.42299		-238.5	20.6667	24.6667
-0.036	8.67679		-229.5	16.6667	12.6667
-0.035	6.50759		-220.5	16	12.6667
-0.034	7.59219		-211.5	9.33333	11.3333
-0.033	3.2538		-202.5	10.6667	9.33333
-0.032	8.67679		-193.5	4.66667	9.33333
-0.031	11.9306		-184.5	2.66667	3.33333
-0.03	9.76139		-175.5	0.666667	6
-0.029	2.1692		-166.5	1.33333	1.33333
-0.028	3.2538		-157.5	2.66667	2.66667
-0.027	8.67679		-148.5	4	2.66667
-0.026	4.33839		-139.5	6.66667	2.66667
-0.025	4.33839		-130.5	18.6667	4
-0.024	3.2538		-121.5	27.3333	5.33333
-0.023	5.42299		-112.5	23.3333	20
-0.022	5.42299		-103.5	29.3333	26
-0.021	3.2538		-94.5	33.3333	38.6667
-0.02	5.42299		-85.5	34	28
-0.019	3.2538		-76.5	28	40
-0.018	6.50759		-67.5	42.6667	37.3333
-0.017	4.33839		-58.5	36	45.3333
-0.016	6.50759		-49.5	44	48
-0.015	7.59219		-40.5	44.6667	50
-0.014	7.59219		-31.5	46.6667	51.3333
-0.013	9.76139		-22.5	39.3333	48
-0.012	5.42299		-13.5	50.6667	43.3333
-0.011	4.33839		-4.5	42.6667	41.3333
-0.01	6.50759		4.5	54	49.3333
-0.009	3.2538		13.5	38	56.6667
-0.008	4.33839		22.5	43.3333	40.6667
-0.007	5.42299		31.5	37.3333	49.3333
-0.006	4.33839		40.5	42.6667	42.6667
-0.005	3.2538		49.5	37.3333	37.3333
-0.004	2.1692		58.5	38	37.3333
-0.003	9.76139		67.5	31.3333	44
-0.002	7.59219		76.5	36	42.6667
-0.001	6.50759		85.5	30	34.6667
0	4.33839		94.5	29.3333	30
0.001	45.5531		103.5	34.6667	34
0.002	127.983		112.5	23.3333	28
0.003	23.8612		121.5	17.3333	23.3333
0.004	144.252		130.5	22	22.6667
0.005	44.4685		139.5	12.6667	13.3333
0.006	93.2755		148.5	7.33333	14.6667
0.007	47.7223		157.5	6	6
0.008	55.3145		166.5	6.66667	7.33333
0.009	49.8915		175.5	4	5.33333
0.01	42.2993		184.5	1.33333	3.33333
0.011	59.6529		193.5	0.666667	2.66667
0.012	19.5228		202.5	0.666667	2
0.013	69.4143		211.5	4.66667	0.666667
0.014	23.8612		220.5	10	3.33333
0.015	73.7527		229.5	15.3333	5.33333
0.016	24.9458		238.5	28.6667	10.6667
0.017	15.1844		247.5	25.3333	16.6667
0.018	22.7766		256.5	36	34
0.019	14.0998		265.5	32	35.3333
0.02	1.0846		274.5	31.3333	42.6667
0.021	5.42299		283.5	42.6667	41.3333
0.022	4.33839		292.5	46.6667	40.6667
0.023	3.2538		301.5	33.3333	45.3333
0.024	4.33839		310.5	46.6667	42.6667
0.025	4.33839		319.5	45.3333	46.6667
0.026	2.1692		328.5	46.6667	45.3333
0.027	6.50759		337.5	38.6667	44.6667
0.028	6.50759		346.5	50.6667	50
0.029	4.33839		355.5	46	42
0.03	3.2538
0.031	5.42299
0.032	4.33839
0.033	4.33839
0.034	9.76139
0.035	6.50759
0.036	6.50759
0.037	6.50759
0.038	9.76139
0.039	2.1692
0.04	8.67679
0.041	3.2538
0.042	2.1692
0.043	3.2538
0.044	6.50759
0.045	7.59219
0.046	9.76139
0.047	4.33839
0.048	10.846
0.049	6.50759
0.05	8.67679
0.051	4.33839
0.052	8.67679
0.053	4.33839
0.054	5.42299
0.055	8.67679
0.056	7.59219
0.057	9.76139
0.058	2.1692
0.059	4.33839
0.06	4.33839
0.061	7.59219
0.062	6.50759
0.063	2.1692
0.064	6.50759
0.065	5.42299
0.066	3.2538
0.067	5.42299
0.068	5.42299
0.069	6.50759
0.07	4.33839
0.071	4.33839
0.072	6.50759
0.073	4.33839
0.074	4.33839
0.075	5.42299
0.076	3.2538
0.077	6.50759
0.078	3.2538
0.079	11.9306
0.08	6.50759
0.081	7.59219
0.082	4.33839
0.083	4.33839
0.084	3.2538
0.085	6.50759
0.086	3.2538
0.087	5.42299
0.088	4.33839
0.089	10.846
0.09	9.76139
0.091	4.33839
0.092	1.0846
0.093	4.33839
0.094	4.33839
0.095	11.9306
0.096	5.42299
0.097	1.0846
0.098	7.59219
0.099	9.76139
0.1	13.0152

## Sheet: 3c
fig 2c
time to pulse onset (s)	spike rate
-0.05	2.29358
-0.049	2.29358
-0.048	0
-0.047	2.29358
-0.046	3.44037
-0.045	5.73394
-0.044	3.44037
-0.043	3.44037
-0.042	2.29358
-0.041	2.29358
-0.04	4.58716
-0.039	3.44037
-0.038	2.29358
-0.037	1.14679
-0.036	2.29358
-0.035	6.88073
-0.034	4.58716
-0.033	4.58716
-0.032	2.29358
-0.031	1.14679
-0.03	4.58716
-0.029	0
-0.028	2.29358
-0.027	2.29358
-0.026	4.58716
-0.025	1.14679
-0.024	3.44037
-0.023	1.14679
-0.022	5.73394
-0.021	2.29358
-0.02	4.58716
-0.019	3.44037
-0.018	1.14679
-0.017	0
-0.016	2.29358
-0.015	2.29358
-0.014	6.88073
-0.013	4.58716
-0.012	3.44037
-0.011	3.44037
-0.01	3.44037
-0.009	1.14679
-0.008	4.58716
-0.007	1.14679
-0.006	4.58716
-0.005	3.44037
-0.004	3.44037
-0.003	4.58716
-0.002	1.14679
-0.001	2.29358
0	2.29358
0.001	6.88073
0.002	2.29358
0.003	0
0.004	0
0.005	1.14679
0.006	0
0.007	0
0.008	0
0.009	0
0.01	0
0.011	0
0.012	0
0.013	0
0.014	0
0.015	0
0.016	0
0.017	0
0.018	0
0.019	0
0.02	0
0.021	0
0.022	0
0.023	0
0.024	0
0.025	0
0.026	0
0.027	0
0.028	0
0.029	0
0.03	0
0.031	0
0.032	0
0.033	0
0.034	0
0.035	0
0.036	0
0.037	0
0.038	0
0.039	0
0.04	0
0.041	0
0.042	0
0.043	0
0.044	0
0.045	0
0.046	0
0.047	0
0.048	0
0.049	0
0.05	0
0.051	0
0.052	1.14679
0.053	0
0.054	2.29358
0.055	1.14679
0.056	0
0.057	1.14679
0.058	1.14679
0.059	2.29358
0.06	0
0.061	0
0.062	1.14679
0.063	0
0.064	2.29358
0.065	2.29358
0.066	1.14679
0.067	2.29358
0.068	1.14679
0.069	1.14679
0.07	1.14679
0.071	3.44037
0.072	0
0.073	1.14679
0.074	3.44037
0.075	1.14679
0.076	2.29358
0.077	9.17431
0.078	2.29358
0.079	5.73394
0.08	2.29358
0.081	5.73394
0.082	2.29358
0.083	2.29358
0.084	1.14679
0.085	5.73394
0.086	3.44037
0.087	5.73394
0.088	4.58716
0.089	4.58716
0.09	3.44037
0.091	3.44037
0.092	3.44037
0.093	3.44037
0.094	3.44037
0.095	6.88073
0.096	3.44037
0.097	5.73394
0.098	2.29358
0.099	2.29358
0.1	13.7615

## Sheet: 3d
fig 3d
phase of sine stim	unit PL to 4Hz stim	unit not PL to 4Hz stim
-355.5	0.666667	2.66667
-346.5	0	2.66667
-337.5	0	3.33333
-328.5	0.666667	3.33333
-319.5	0.666667	4
-310.5	0	0.666667
-301.5	0	3.33333
-292.5	0.666667	2.66667
-283.5	1.33333	1.33333
-274.5	0	2
-265.5	0.666667	3.33333
-256.5	0.666667	4
-247.5	1.33333	2
-238.5	2	4
-229.5	0	4.66667
-220.5	0.666667	3.33333
-211.5	1.33333	3.33333
-202.5	2.66667	3.33333
-193.5	2	4.66667
-184.5	0.666667	2.66667
-175.5	6	6.66667
-166.5	2.66667	2.66667
-157.5	1.33333	0.666667
-148.5	4	4.66667
-139.5	6	3.33333
-130.5	0	2
-121.5	2	2
-112.5	0	5.33333
-103.5	2	3.33333
-94.5	0	4
-85.5	0.666667	2
-76.5	0	0.666667
-67.5	0	2.66667
-58.5	1.33333	5.33333
-49.5	0.666667	1.33333
-40.5	0	3.33333
-31.5	0	0
-22.5	0.666667	0.666667
-13.5	0	4
-4.5	0	2.66667
4.5	0	3.33333
13.5	0	2
22.5	1.33333	1.33333
31.5	0.666667	2
40.5	0	4.66667
49.5	0.666667	2.66667
58.5	0.666667	6
67.5	1.33333	2.66667
76.5	0.666667	1.33333
85.5	0	4.66667
94.5	0	3.33333
103.5	1.33333	4
112.5	0	2
121.5	0.666667	1.33333
130.5	0	4.66667
139.5	2	1.33333
148.5	2	2
157.5	0	4
166.5	2.66667	3.33333
175.5	0.666667	2
184.5	4	4
193.5	1.33333	1.33333
202.5	4	4
211.5	2.66667	4.66667
220.5	3.33333	2.66667
229.5	5.33333	2.66667
238.5	1.33333	3.33333
247.5	0.666667	4.66667
256.5	1.33333	2
265.5	0	0.666667
274.5	0.666667	2.66667
283.5	0.666667	3.33333
292.5	0	1.33333
301.5	1.33333	2
310.5	0.666667	4
319.5	1.33333	5.33333
328.5	0.666667	5.33333
337.5	0	6
346.5	0.666667	3.33333
355.5	0	4

## Sheet: 3e,j
	fig 3e	fig 3j
	4Hz stim	8Hz stim
sig PL units	23	20
non sig units	43	46

## Sheet: 3f
fig 3f
Freeze - 4hz sig. units - PPC ratio	Freeze - 4hz non-sig units - PPC ratio
0.6557	0.8443
0.2671	0.4712
0.7891	0.2784
0.1263	0.2381
0.4284	0.5067
4.6195	0.0786
1.5936	0.8996
1.4092	0.3338
1.6904	0.8455
0.6474	0.8083
2.6088	1.0515
0.4567	0.1296
0.9604	0.4943
0.5239	1.0778
1.3592	0.8139
0.4541	0.4485
0.624	0.2213
0.9755	0.3459
9.1837	0.3917
0.7196	0.3048
1.4026	0.9606
0.4655	1.0059
	0.6725
	1.0779
	0.4209
	0.5389
	0.897
	0.7932
	1.9535
	0.2619
	0.6944
	0.3638
	0.0718
	4.5884
	0.0958
	0.1948
	0.3418
	0.8587
	1.0054
	0.1836
	4.2948

[truncated: 90 more sheets: 3g, 3h,m, 3i, 3k, 3l, 4a,b, 4c, 4 c, 4d, 4f,h, 5b, 5c, 5g, 5h, 5i, 6a, 6b, 6e, 6f, 6g …]
